# Supplementary material for: Simultaneous Removal of Arsenic and Manganese from Synthetic Aqueous Solutions Using Polymer Gel Composites
Source: Nanomaterials (Basel). 2021 Apr 18;11(4):1032. doi: 10.3390/nano11041032 (PMC8073374; doi:10.3390/nano11041032)
Supplement: Supplementary file 1 [file nanomaterials-11-01032-s001.zip]

Archive with 1 entries (1 files):
- nanomaterials-1158500-supplementary.pdf
